# Supplementary material for: Bioleaching of critical trace metals by Sphingomonas desiccabilis: substrate-driven selectivity in Earth and space analogues
Source: Front Microbiol. 2026 Apr 10;17:1741305. doi: 10.3389/fmicb.2026.1741305 (PMC13106364; doi:10.3389/fmicb.2026.1741305)
Supplement: Supplementary file 1 [file Data_Sheet_1.xlsx]

## Sheet: Sum bioleaching data
Organism	Rock	Element	n	Mean conc. (ppm)	St. err conc. (ppm)	Ratio bio/abiotic	St. err ratio bio/abiotic	S. desicc % extraction	St. err S. desicc % extraction	Legend
S.desiccabilis	AV08	Ag	3	4.42533e-06	1.05032e-06	Inf		1.76048e-05	4.47137e-06	Green highlight if ratio bio/abiotic ≥ 2
S.desiccabilis	AV30	Ag	3	9.84533e-06	5.13634e-06	3.35446	1.75003	2.07676e-05	1.11377e-05	Orange highligth if % extraction ≥ 0.01 %
S.desiccabilis	BAS	Ag	3	6.51567e-05	5.79376e-06	1.43283	0.127408	Inf
S.desiccabilis	CA4	Ag	3	2.92123e-05	5.66326e-06	1.29527	0.251109	0.000322787	6.55329e-05
S.desiccabilis	CC1	Ag	3	1.5638e-05	3.13664e-06	1.67001	0.334968	0.00084203	0.000191999
S.desiccabilis	EU	Ag	3	3.49123e-05	5.04636e-06	1.18383	0.171115	Inf
S.desiccabilis	L11	Ag	3	1.17867e-05	3.68735e-06	2.8117	0.879616	8.97749e-05	2.84827e-05
S.desiccabilis	AV08	Al	3	0.005907	0.000458117	0.438646	0.0340191	0.00820822	0.0022893
S.desiccabilis	AV30	Al	3	0.00755026	0.000838843	0.56486	0.0627566	0.0133398	0.00214065
S.desiccabilis	BAS	Al	3	0.111419	0.00983505	1.48084	0.130715	0.00020931	3.76074e-05
S.desiccabilis	CA4	Al	3	0.0632949	0.000922316	1.17704	0.0171515	0.000117177	1.41081e-05
S.desiccabilis	CC1	Al	3	0.023	0.00450754	0.554929	0.108755	0.000190399	4.55256e-05
S.desiccabilis	EU	Al	3	0.0712247	0.013771	1.1132	0.215233	0.00014381	2.94484e-05
S.desiccabilis	L11	Al	3	0.0195458	0.00270608	0.981824	0.135932	0.0340538	0.00489767
S.desiccabilis	AV08	B	3	0.297871	0.00207631	1.12628	0.00785072	Inf
S.desiccabilis	AV30	B	3	0.264899	0.00712343	1.07353	0.0288684	Inf
S.desiccabilis	BAS	B	3	0.475571	0.0236219	1.06165	0.0527328	Inf
S.desiccabilis	CA4	B	3	0.45856	0.0155507	1.23119	0.0417523	Inf
S.desiccabilis	CC1	B	3	0.37335	0.0211914	1.05828	0.0600678	229.839	230.209
S.desiccabilis	EU	B	3	0.495544	0.00664659	1.09851	0.014734	Inf
S.desiccabilis	L11	B	3	0.37098	0.020782	1.19622	0.0670114	51.7998	20.0107
S.desiccabilis	AV08	Ba	3	3.6226e-05	3.6226e-05	Inf		0.0426269	0.0602835
S.desiccabilis	AV30	Ba	3	5.33943e-05	4.26761e-05	Inf		Inf
S.desiccabilis	BAS	Ba	3	2.20143e-05	2.20143e-05	1.5673	1.5673	5.42129e-05	5.60913e-05
S.desiccabilis	CA4	Ba	3	3.4665e-05	3.4665e-05	1.02681	1.02681	1.00185e-05	1.00658e-05
S.desiccabilis	CC1	Ba	3	6.70307e-05	4.40606e-05	0.900683	0.592037	5.77019e-05	3.84077e-05
S.desiccabilis	EU	Ba	3	0	0			0
S.desiccabilis	L11	Ba	3	2.1768e-05	2.1768e-05	2.94441	2.94441	Inf
S.desiccabilis	AV08	Cd	3	4.41513e-05	2.00447e-05	0.0338177	0.0153533	5.05631e-05	2.33802e-05
S.desiccabilis	AV30	Cd	3	0.0003171	0.000223188	0.170848	0.12025	0.000346857	0.00024479
S.desiccabilis	BAS	Cd	3	0	0	0		0
S.desiccabilis	CA4	Cd	3	0	0	0		0
S.desiccabilis	CC1	Cd	3	1.43767e-06	1.07975e-06	0.00754392	0.00566581	2.95043e-06	2.24229e-06
S.desiccabilis	EU	Cd	3	0	0			0
S.desiccabilis	L11	Cd	3	0.000121978	9.0007e-05	0.31517	0.232562	0.000182535	0.000134921
S.desiccabilis	AV08	Ce	3	0.0354333	0.0349198	Inf		17.2172	17.5122
S.desiccabilis	AV30	Ce	3	0.0480029	0.0302638	50.8075	32.0319	10.5758	6.70536
S.desiccabilis	BAS	Ce	3	0.0029314	0.00128523	0.320511	0.140524	0.0178497	0.00924881
S.desiccabilis	CA4	Ce	3	0.0140652	0.0140652	145.154	145.154	0.0395756	0.0399399
S.desiccabilis	CC1	Ce	3	0.00491838	0.00406776	2.94236	2.43348	0.0386471	0.0321921
S.desiccabilis	EU	Ce	3	0.00106593	0.000340967	Inf		0.0208021	0.00699076
S.desiccabilis	L11	Ce	3	0.0108163	0.0105029	16.8487	16.3605	4.65583	4.69582
S.desiccabilis	AV08	Co	3	0.000121827	4.48844e-05	0.327865	0.120794	7.52707e-05	2.79185e-05
S.desiccabilis	AV30	Co	3	0.00200764	0.00068089	0.689174	0.233733	0.000613264	0.000213001
S.desiccabilis	BAS	Co	3	9.75043e-05	3.44073e-05	0.221643	0.0782133	0.000183267	8.74337e-05
S.desiccabilis	CA4	Co	3	0.00062289	7.20218e-05	0.18485	0.0213733	9.29926e-05	1.53289e-05
S.desiccabilis	CC1	Co	3	0.000853481	0.000231705	0.345506	0.0937987	9.39506e-05	2.59476e-05
S.desiccabilis	EU	Co	3	5.8781e-05	1.98715e-05	0.266007	0.0899264	0.000447389	0.000155951
S.desiccabilis	L11	Co	3	0.00627087	0.00110262	0.743024	0.130648	0.000761624	0.000136028
S.desiccabilis	AV08	Cr	3	0.00116813	0.000559564	10.0395	4.80915	Inf
S.desiccabilis	AV30	Cr	3	0.000297146	0.000193702	2.37746	1.5498	Inf
S.desiccabilis	BAS	Cr	3	0.00243762	0.000986455	14.106	5.70842	0.000710627	0.000354941
S.desiccabilis	CA4	Cr	3	0.00292848	0.00105116	14.6938	5.27426	0.000952756	0.000359153
S.desiccabilis	CC1	Cr	3	0.00852903	0.00330336	37.608	14.5658	0.00166603	0.000678713
S.desiccabilis	EU	Cr	3	0.00205306	0.000832102	8.07101	3.27116	0.000146012	6.03578e-05
S.desiccabilis	L11	Cr	3	0.0013236	0.000744133	9.83298	5.52815	Inf
S.desiccabilis	AV08	Cu	3	0.0109966	0.00453547	0.0680918	0.0280839	4.6085e-06	1.92093e-06
S.desiccabilis	AV30	Cu	3	0.0175503	0.000618384	0.114397	0.00403076	5.6828e-06	2.68273e-07
S.desiccabilis	BAS	Cu	3	0.00365326	0.000878996	0.34535	0.0830933	0.00258734	0.000940849
S.desiccabilis	CA4	Cu	3	0.00409954	0.00258244	0.0797656	0.0502472	1.44605e-05	9.14851e-06
S.desiccabilis	CC1	Cu	3	0.00432541	0.00188682	0.0608377	0.0265386	9.29139e-05	4.09531e-05
S.desiccabilis	EU	Cu	3	0	0	0		0
S.desiccabilis	L11	Cu	3	0.104349	0.0647033	0.305048	0.189151	0.000162226	0.000101396
S.desiccabilis	AV08	Dy	3	0	0			0
S.desiccabilis	AV30	Dy	3	0	0			0
S.desiccabilis	BAS	Dy	3	0	0			0
S.desiccabilis	CA4	Dy	3	0	0			0
S.desiccabilis	CC1	Dy	3	0	0			0
S.desiccabilis	EU	Dy	3	0	0			0
S.desiccabilis	L11	Dy	3	0	0			0
S.desiccabilis	AV08	Er	3	6.66667e-09	6.66667e-09	Inf		0.00016702	0.000171584
S.desiccabilis	AV30	Er	3	0	0			0
S.desiccabilis	BAS	Er	3	8.53333e-08	1.73237e-08	0.870748	0.176773	5.47473e-06	1.21746e-06
S.desiccabilis	CA4	Er	3	6.66667e-09	6.66667e-09	Inf		5.01719e-07	5.04388e-07
S.desiccabilis	CC1	Er	3	0	0			0
S.desiccabilis	EU	Er	3	6.66667e-09	6.66667e-09	Inf		5.39259e-07	5.41839e-07
S.desiccabilis	L11	Er	3	6.66667e-09	6.66667e-09	Inf		4.22535e-05	4.68513e-05
S.desiccabilis	AV08	Eu	3	4.93333e-08	2.46667e-08	Inf		0.00203836	0.00117082
S.desiccabilis	AV30	Eu	3	2.46667e-08	2.46667e-08	Inf		0.000364927	0.000364962
S.desiccabilis	BAS	Eu	3	7.36667e-08	4.24356e-08	Inf		9.78754e-06	5.84623e-06
S.desiccabilis	CA4	Eu	3	4.93333e-08	2.46667e-08	0.335601	0.1678	6.51318e-06	3.32216e-06
S.desiccabilis	CC1	Eu	3	2.70333e-07	2.70333e-07	Inf		0.000110659	0.000111319
S.desiccabilis	EU	Eu	3	9.83333e-08	2.43333e-08	0.444947	0.110106	2.73348e-05	7.37173e-06
S.desiccabilis	L11	Eu	3	0	0	0		0
S.desiccabilis	AV08	Fe	3	0.220484	0.159363	50.2224	36.3001	8.92185e-05	6.47781e-05
S.desiccabilis	AV30	Fe	3	0.152521	0.0635594	37.9077	15.7971	5.63538e-05	2.35309e-05
S.desiccabilis	BAS	Fe	3	0.0927255	0.0144345	83.546	13.0055	0.000118343	3.77173e-05
S.desiccabilis	CA4	Fe	3	0.193124	0.0799937	57.6009	23.8588	0.000135969	5.76845e-05
S.desiccabilis	CC1	Fe	3	0.132539	0.0520871	43.1159	16.9444	4.14117e-05	1.66877e-05
S.desiccabilis	EU	Fe	3	0.108366	0.0281907	10.2755	2.6731	8.4673e-05	2.23503e-05
S.desiccabilis	L11	Fe	3	0.0492385	0.0229239	11.1651	5.19811	1.27752e-05	5.96346e-06
S.desiccabilis	AV08	Gd	3	0	0			0
S.desiccabilis	AV30	Gd	3	0	0			0
S.desiccabilis	BAS	Gd	3	4.23333e-08	2.4538e-08	Inf		1.75686e-06	1.04877e-06
S.desiccabilis	CA4	Gd	3	0	0			0
S.desiccabilis	CC1	Gd	3	0	0			0
S.desiccabilis	EU	Gd	3	0	0			0
S.desiccabilis	L11	Gd	3	0	0			0
S.desiccabilis	AV08	Hf	3	4.38e-07	2.94099e-07	0.877756	0.589377	0.0162271	0.0114294
S.desiccabilis	AV30	Hf	3	3.47333e-07	3.25093e-07	0.23954	0.224202	0.00592	0.00567447
S.desiccabilis	BAS	Hf	3	4.07667e-07	1.1391e-07	0.391235	0.109318	2.41586e-05	9.48002e-06
S.desiccabilis	CA4	Hf	3	5.74e-07	3.70238e-07	1.58127	1.01994	6.75255e-05	4.56441e-05
S.desiccabilis	CC1	Hf	3	8.00667e-07	3.03306e-07	0.490605	0.18585	0.000341735	0.000132401
S.desiccabilis	EU	Hf	3	1.5e-08	1.5e-08	Inf		4.26872e-06	4.30585e-06
S.desiccabilis	L11	Hf	3	1.11833e-06	3.12145e-07	1.29888	0.362538	0.00600552	0.0043501
S.desiccabilis	AV08	Hg	3	0	0			0
S.desiccabilis	AV30	Hg	3	0	0			0
S.desiccabilis	BAS	Hg	3	0.00281643	0.000945261	Inf		1744.78	593.422
S.desiccabilis	CA4	Hg	3	9.08527e-05	9.08527e-05	Inf		38.4844	38.5
S.desiccabilis	CC1	Hg	3	4.54263e-05	4.54263e-05	Inf		22.0042	22.2086
S.desiccabilis	EU	Hg	3	9.08527e-05	9.08527e-05	Inf		72.7229	81.504
S.desiccabilis	L11	Hg	3	0	0	0		0
S.desiccabilis	AV08	Ho	3	0	0			0
S.desiccabilis	AV30	Ho	3	0	0			0
S.desiccabilis	BAS	Ho	3	6.66667e-09	6.66667e-09	Inf		1.39078e-06	1.3989e-06
S.desiccabilis	CA4	Ho	3	0	0			0
S.desiccabilis	CC1	Ho	3	0	0			0
S.desiccabilis	EU	Ho	3	0	0			0
S.desiccabilis	L11	Ho	3	0	0			0
S.desiccabilis	AV08	Ir	3	0	0			0
S.desiccabilis	AV30	Ir	3	0	0			0
S.desiccabilis	BAS	Ir	3	0	0			0
S.desiccabilis	CA4	Ir	3	0	0			0
S.desiccabilis	CC1	Ir	3	0	0			0
S.desiccabilis	EU	Ir	3	0	0			0
S.desiccabilis	L11	Ir	3	0	0			0
S.desiccabilis	AV08	La	3	0	0			0
S.desiccabilis	AV30	La	3	0	0			0
S.desiccabilis	BAS	La	3	0	0			0
S.desiccabilis	CA4	La	3	0	0			0
S.desiccabilis	CC1	La	3	0	0			0
S.desiccabilis	EU	La	3	0	0			0
S.desiccabilis	L11	La	3	0	0			0
S.desiccabilis	AV08	Mn	3	0.00907709	0.0012592	0.660169	0.0915806	0.000908021	0.000135336
S.desiccabilis	AV30	Mn	3	0.0017364	0.000262653	0.917047	0.138716	0.00189077	0.000294491
S.desiccabilis	BAS	Mn	3	0.0271747	0.00124459	1.76324	0.0807558	0.00139168	0.000404915
S.desiccabilis	CA4	Mn	3	0.00849269	0.00103055	1.05071	0.1275	0.000611996	9.98327e-05
S.desiccabilis	CC1	Mn	3	0.0345362	0.00193668	1.88147	0.105507	0.00767654	0.000855459
S.desiccabilis	EU	Mn	3	0.114568	0.00316476	2.47859	0.0684668	0.00193391	0.000116186
S.desiccabilis	L11	Mn	3	0.0176973	0.00218235	1.1202	0.138138	0.00465974	0.000617637
S.desiccabilis	AV08	Mo	3	3.58993e-05	2.08182e-05	0.533986	0.309661	0.0279934	0.0168169
S.desiccabilis	AV30	Mo	3	4.372e-05	1.51668e-05	0.593304	0.205822	0.0696342	0.0243902
S.desiccabilis	BAS	Mo	3	5.1102e-05	1.32888e-05	0.441509	0.114812	0.0248044	0.00937516
S.desiccabilis	CA4	Mo	3	6.25703e-05	3.42526e-06	0.671356	0.0367517	0.00782101	0.00332267
S.desiccabilis	CC1	Mo	3	0.000247519	4.59452e-05	2.65581	0.492979	0.0172426	0.00427992
S.desiccabilis	EU	Mo	3	5.32117e-05	1.50805e-05	0.49957	0.141581	0.0603522	0.0244192
S.desiccabilis	L11	Mo	3	8.8015e-05	1.77378e-05	1.09816	0.221314	0.0152692	0.00333971
S.desiccabilis	AV08	Nd	3	0	0			0
S.desiccabilis	AV30	Nd	3	0	0			0
S.desiccabilis	BAS	Nd	3	0	0			0
S.desiccabilis	CA4	Nd	3	1.96e-07	1.96e-07	Inf		1.12221e-06	1.12831e-06
S.desiccabilis	CC1	Nd	3	0	0			0
S.desiccabilis	EU	Nd	3	0	0			0
S.desiccabilis	L11	Nd	3	0	0			0
S.desiccabilis	AV08	Ni	3	0.165359	0.0436701	0.849179	0.224262	0.00079544	0.000212459
S.desiccabilis	AV30	Ni	3	0.243888	0.0373621	1.15134	0.176378	0.00302533	0.000520842
S.desiccabilis	BAS	Ni	3	0.00476099	0.000775762	3.69425	0.601947	0.00302321	0.000990758
S.desiccabilis	CA4	Ni	3	0.389706	0.0519136	1.42493	0.189819	0.00102075	0.000180406
S.desiccabilis	CC1	Ni	3	0.233056	0.00808018	1.11694	0.038725	0.000605752	3.84493e-05
S.desiccabilis	EU	Ni	3	0.00458549	0.000650699	1.75038	0.248387	0.313761	0.316904
S.desiccabilis	L11	Ni	3	1.07541	0.0393698	0.935333	0.0342416	0.00259338	0.000117815
S.desiccabilis	AV08	Pb	3	2.08033e-05	2.08033e-05	0.0348126	0.0348126	6.02521e-06	6.11249e-06
S.desiccabilis	AV30	Pb	3	0	0	0		0
S.desiccabilis	BAS	Pb	3	2.2345e-05	9.99357e-06	Inf		0.00431904	0.0022011
S.desiccabilis	CA4	Pb	3	0	0			0
S.desiccabilis	CC1	Pb	3	5.08353e-05	5.08353e-05	Inf		0.00105323	0.0010543
S.desiccabilis	EU	Pb	3	0	0			0
S.desiccabilis	L11	Pb	3	5.71967e-06	5.71967e-06	0.157052	0.157052	8.7226e-06	8.74907e-06
S.desiccabilis	AV08	Pd	3	3.51367e-06	1.91674e-06	0.224903	0.122687	0.00224028	0.00135082
S.desiccabilis	AV30	Pd	3	5.92933e-06	3.76641e-06	0.463229	0.29425	0.00409237	0.0026537
S.desiccabilis	BAS	Pd	3	8.06267e-06	1.44408e-06	2.44768	0.438398	0.620437	0.144531
S.desiccabilis	CA4	Pd	3	3.67033e-06	7.46984e-07	1.25826	0.256079	0.0745815	0.015619
S.desiccabilis	CC1	Pd	3	3.13667e-06	2.68044e-07	1.00987	0.0862987	0.108924	0.0209752
S.desiccabilis	EU	Pd	3	4.42333e-06	8.11308e-07	1.95809	0.359145	0.394006	0.0765508
S.desiccabilis	L11	Pd	3	4.07833e-06	2.26265e-06	1.31305	0.728476	0.0222031	0.0123962
S.desiccabilis	AV08	Pr	3	1.36667e-08	1.36667e-08	Inf		7.68456e-05	7.90604e-05
S.desiccabilis	AV30	Pr	3	1.83333e-08	1.83333e-08	Inf		4.53078e-05	4.53677e-05
S.desiccabilis	BAS	Pr	3	0	0			0
S.desiccabilis	CA4	Pr	3	5.76667e-08	5.76667e-08	Inf		1.62369e-06	1.63136e-06
S.desiccabilis	CC1	Pr	3	0	0			0
S.desiccabilis	EU	Pr	3	0	0			0
S.desiccabilis	L11	Pr	3	0	0			0
S.desiccabilis	AV08	Pt	3	4.89433e-06	1.7863e-06	0.172725	0.0630399	0.000318586	0.00013235
S.desiccabilis	AV30	Pt	3	8.758e-06	4.23602e-06	0.467343	0.226042	0.000201877	0.000118934
S.desiccabilis	BAS	Pt	3	2.83333e-06	7.09296e-07	2.93306	0.734261	0.079819	0.02308
S.desiccabilis	CA4	Pt	3	2.361e-06	8.18099e-07	0.271567	0.0940993	0.0085825	0.0042607
S.desiccabilis	CC1	Pt	3	9.87333e-07	2.13333e-08	1.02208	0.0220842	0.0242431	0.00382383
S.desiccabilis	EU	Pt	3	1.58867e-06	2.79064e-07	2.73908	0.481145	0.0897863	0.032048
S.desiccabilis	L11	Pt	3	6.56833e-06	4.10457e-06	0.78456	0.490274	0.0022708	0.00143671
S.desiccabilis	AV08	Rh	3	0	0			0
S.desiccabilis	AV30	Rh	3	0	0			0
S.desiccabilis	BAS	Rh	3	2.29667e-07	5.05844e-08	0.429283	0.0945502	0.0688411	0.0324819
S.desiccabilis	CA4	Rh	3	0	0	0		0
S.desiccabilis	CC1	Rh	3	0	0	0		0
S.desiccabilis	EU	Rh	3	0	0			0
S.desiccabilis	L11	Rh	3	0	0			0
S.desiccabilis	AV08	Ru	3	0	0			0
S.desiccabilis	AV30	Ru	3	0	0			0
S.desiccabilis	BAS	Ru	3	1.30267e-06	1.13928e-06	Inf		0.656616	0.609166
S.desiccabilis	CA4	Ru	3	8.56333e-07	4.52727e-07	0.219123	0.115846	0.0220041	0.0118583
S.desiccabilis	CC1	Ru	3	5.21e-07	9.84598e-08	0.0480982	0.00908972	0.00213956	0.000432123
S.desiccabilis	EU	Ru	3	7.46667e-08	3.73333e-08	Inf		0.15746	0.0829398
S.desiccabilis	L11	Ru	3	1.11667e-07	6.43748e-08	Inf		0.00549974	0.00317411
S.desiccabilis	AV08	Sm	3	0	0			0
S.desiccabilis	AV30	Sm	3	0	0			0
S.desiccabilis	BAS	Sm	3	0	0			0
S.desiccabilis	CA4	Sm	3	0	0			0
S.desiccabilis	CC1	Sm	3	0	0			0
S.desiccabilis	EU	Sm	3	0	0			0
S.desiccabilis	L11	Sm	3	0	0			0
S.desiccabilis	AV08	Sr	3	0.00161482	9.55336e-05	0.573989	0.0339575	0.187473	0.0377415
S.desiccabilis	AV30	Sr	3	0.00167344	0.000276881	0.871833	0.14425	0.11422	0.0358699
S.desiccabilis	BAS	Sr	3	0.00426283	0.000168125	1.11401	0.0439364	0.00279351	0.000780787
S.desiccabilis	CA4	Sr	3	0.00276788	0.000175336	0.786485	0.0498213	0.00138495	0.000208818
S.desiccabilis	CC1	Sr	3	0.00527158	0.00150372	1.58243	0.45139	0.0115004	0.00352118
S.desiccabilis	EU	Sr	3	0.00693872	0.000300173	0.898211	0.0388571	0.0108602	0.000967795
S.desiccabilis	L11	Sr	3	0.0027404	0.000309957	0.841719	0.0952038	0.193741	0.0306812
S.desiccabilis	AV08	Tb	3	0	0			0
S.desiccabilis	AV30	Tb	3	0	0			0
S.desiccabilis	BAS	Tb	3	0	0			0
S.desiccabilis	CA4	Tb	3	0	0			0
S.desiccabilis	CC1	Tb	3	0	0			0
S.desiccabilis	EU	Tb	3	0	0			0
S.desiccabilis	L11	Tb	3	0	0			0
S.desiccabilis	AV08	Th	3	0.000121987	8.79662e-05	Inf		1.15093	0.870239
S.desiccabilis	AV30	Th	3	0.000117921	9.45783e-05	Inf		1.48111	1.59494
S.desiccabilis	BAS	Th	3	0.000219577	7.14782e-05	6.00002	1.95317	0.093104	0.0303495
S.desiccabilis	CA4	Th	3	0.000260239	0.000260239	5.33331	5.33331	0.00819478	0.00822576
S.desiccabilis	CC1	Th	3	0.000386297	0.000247243	3.51857	2.252	0.038247	0.0249561
S.desiccabilis	EU	Th	3	2.03313e-05	2.03313e-05	Inf		0.0104616	0.0105325
S.desiccabilis	L11	Th	3	0	0	0		0
S.desiccabilis	AV08	Ti	3	0.0332954	0.000405689	1.01816	0.0124057	0.310651	0.0266486
S.desiccabilis	AV30	Ti	3	0.0311252	0.000442268	1.02952	0.0146287	0.353541	0.0310726
S.desiccabilis	BAS	Ti	3	0.034789	0.00156215	1.0602	0.0476068	0.000440581	0.000137188
S.desiccabilis	CA4	Ti	3	0.0385652	0.00174595	1.08257	0.0490107	0.00114254	0.000134352
S.desiccabilis	CC1	Ti	3	0.0364843	0.00146388	1.00534	0.0403377	0.005276	0.000721385
S.desiccabilis	EU	Ti	3	0.0351384	0.000241329	0.990337	0.00680158	0.00109507	6.93943e-05
S.desiccabilis	L11	Ti	3	0.0354489	0.000868977	1.05319	0.0258175	0.249923	0.010298
S.desiccabilis	AV08	Tl	3	0	0			0
S.desiccabilis	AV30	Tl	3	0	0	0		0
S.desiccabilis	BAS	Tl	3	0	0			0
S.desiccabilis	CA4	Tl	3	0	0	0		0
S.desiccabilis	CC1	Tl	3	0	0			0
S.desiccabilis	EU	Tl	3	0	0	0		0
S.desiccabilis	L11	Tl	3	2.64923e-05	2.64923e-05	0.292258	0.292258	0.00395086	0.00395778
S.desiccabilis	AV08	Tm	3	0	0			0
S.desiccabilis	AV30	Tm	3	0	0			0
S.desiccabilis	BAS	Tm	3	2.33333e-09	2.33333e-09	0.0630631	0.0630631	1.25777e-06	1.26204e-06
S.desiccabilis	CA4	Tm	3	0	0			0
S.desiccabilis	CC1	Tm	3	2.33333e-09	2.33333e-09	Inf		2.39807e-06	2.41155e-06
S.desiccabilis	EU	Tm	3	7.33333e-09	4.33333e-09	Inf		4.84216e-06	2.8973e-06
S.desiccabilis	L11	Tm	3	0	0			0
S.desiccabilis	AV08	U	3	9.42667e-07	8.02856e-08	0.59928	0.0510398	0.0150655	0.00445278
S.desiccabilis	AV30	U	3	1.21167e-06	3.08088e-07	0.856907	0.217884	0.0501693	0.0232187
S.desiccabilis	BAS	U	3	7.20233e-06	6.33799e-07	1.26757	0.111545	0.00652997	0.00208033
S.desiccabilis	CA4	U	3	4.12823e-05	4.77275e-06	0.698458	0.0807504	0.00402214	0.000716319
S.desiccabilis	CC1	U	3	1.00617e-05	1.18969e-06	0.736255	0.0870545	0.00341283	0.000556381
S.desiccabilis	EU	U	3	3.00867e-06	3.71659e-07	2.50097	0.308944	0.00510248	0.000894331
S.desiccabilis	L11	U	3	2.33467e-06	4.08198e-07	1.47205	0.257376	0.0219155	0.00752648
S.desiccabilis	AV08	W	3	4.57233e-06	4.83057e-08	1.36937	0.0144671	0.443729	0.135252
S.desiccabilis	AV30	W	3	2.896e-06	1.06397e-07	1.09077	0.0400742	0.257482	0.0137175
S.desiccabilis	BAS	W	3	1.45893e-05	1.63851e-06	1.45066	0.162922	0.00338774	0.00113198
S.desiccabilis	CA4	W	3	1.19743e-05	2.45711e-06	1.44495	0.296502	0.00480789	0.00106391
S.desiccabilis	CC1	W	3	1.58497e-05	2.6015e-06	2.57509	0.422664	0.0179131	0.00365453
S.desiccabilis	EU	W	3	2.2997e-05	1.64413e-06	1.4658	0.104795	0.021493	0.00316022
S.desiccabilis	L11	W	3	4.77333e-06	6.76747e-07	1.33333	0.189036	0.158732	0.0336752
S.desiccabilis	AV08	Yb	3	0	0			0
S.desiccabilis	AV30	Yb	3	0	0			0
S.desiccabilis	BAS	Yb	3	7.9e-08	3.42977e-08	1.11268	0.483066	5.39243e-06	2.39121e-06
S.desiccabilis	CA4	Yb	3	3.16667e-08	3.16667e-08	Inf		2.39482e-06	2.40505e-06
S.desiccabilis	CC1	Yb	3	7.1e-08	5.94054e-08	Inf		8.50477e-06	7.17068e-06
S.desiccabilis	EU	Yb	3	0	0			0
S.desiccabilis	L11	Yb	3	8e-09	8e-09	Inf		4.91025e-05	5.66827e-05
S.desiccabilis	AV08	Zn	3	0.000682723	0.000682723	0.0421891	0.0421891	2.15007e-05	2.15796e-05
S.desiccabilis	AV30	Zn	3	0.00301126	0.0017727	0.160193	0.0943042	0.000119972	7.09886e-05
S.desiccabilis	BAS	Zn	3	0.00112409	0.00112409	0.21665	0.21665	0.000755632	0.000789223
S.desiccabilis	CA4	Zn	3	0.000265651	0.000265651	0.0628803	0.0628803	4.65548e-05	4.67497e-05
S.desiccabilis	CC1	Zn	3	0.00287612	0.00223992	0.238406	0.18567	0.000419123	0.000327948
S.desiccabilis	EU	Zn	3	1.02913e-05	1.02913e-05	0.00326401	0.00326401	5.19021e-05	5.2035e-05
S.desiccabilis	L11	Zn	3	0.0109081	0.00429015	0.190349	0.0748639	0.000669814	0.000268653
S.desiccabilis	AV08	Zr	3	3.58907e-05	1.52604e-05	0.531832	0.22613	0.000504133	0.000219612
S.desiccabilis	AV30	Zr	3	2.34283e-05	1.43054e-05	0.347164	0.211979	0.000335253	0.000204989
S.desiccabilis	BAS	Zr	3	4.2454e-05	7.901e-06	0.457227	0.0850934	4.49324e-05	1.4849e-05
S.desiccabilis	CA4	Zr	3	3.08427e-05	6.44814e-06	0.651294	0.136163	7.17298e-05	2.39771e-05
S.desiccabilis	CC1	Zr	3	4.6858e-05	1.36819e-05	0.607898	0.177498	0.000248324	7.25504e-05
S.desiccabilis	EU	Zr	3	2.90667e-07	2.90667e-07	0.274473	0.274473	1.5381e-06	1.54129e-06
S.desiccabilis	L11	Zr	3	6.9792e-05	1.87548e-05	1.16672	0.313526	0.000504233	0.000135693
Rock	AV08	Ag	3	25.1371	2.27308
Rock	AV30	Ag	3	47.4073	5.89214
Rock	BAS	Ag	2	0	0
Rock	CA4	Ag	3	9.05003	0.545566
Rock	CC1	Ag	3	1.85718	0.20141
Rock	EU	Ag	3	0	0
Rock	L11	Ag	3	13.1291	0.693473
Rock	AV08	Al	3	71.9644	19.2795
Rock	AV30	Al	3	56.5996	6.55367
Rock	BAS	Al	2	53231.5	8330.45
Rock	CA4	Al	3	54016.3	6455.72
Rock	CC1	Al	3	12079.8	1654.68
Rock	EU	Al	3	49526.8	3340.45
Rock	L11	Al	3	57.3968	2.23535
Rock	AV08	B	3	0	0
Rock	AV30	B	3	0	0
Rock	BAS	B	2	0	0
Rock	CA4	B	3	0	0
Rock	CC1	B	3	0.16244	0.16244
Rock	EU	B	3	0	0
Rock	L11	B	3	0.71618	0.273741
Rock	AV08	Ba	3	0.0849839	0.0849839
Rock	AV30	Ba	3	0	0
Rock	BAS	Ba	2	40.6072	10.782
Rock	CA4	Ba	3	346.009	33.6512
Rock	CC1	Ba	3	116.167	12.1752
Rock	EU	Ba	3	27.3006	2.09617
Rock	L11	Ba	3	0	0
Rock	AV08	Cd	3	87.3192	7.65917
Rock	AV30	Cd	3	91.421	4.72764
Rock	BAS	Cd	2	7.63572	2.77913
Rock	CA4	Cd	3	18.3097	1.91911
Rock	CC1	Cd	3	48.7274	5.66489
Rock	EU	Cd	3	13.5826	1.04156
Rock	L11	Cd	3	66.8244	2.87752
Rock	AV08	Ce	3	0.205801	0.0517905
Rock	AV30	Ce	3	0.453893	0.0304979
Rock	BAS	Ce	2	16.4227	4.53492
Rock	CA4	Ce	3	35.5402	4.83349
Rock	CC1	Ce	3	12.7264	1.26208
Rock	EU	Ce	3	5.12413	0.527924
Rock	L11	Ce	3	0.232317	0.0633481
Rock	AV08	Co	3	161.852	6.93138
Rock	AV30	Co	3	327.37	24.5219
Rock	BAS	Co	2	53.2033	17.0819
Rock	CA4	Co	3	669.827	78.6953
Rock	CC1	Co	3	908.436	46.0983
Rock	EU	Co	3	13.1387	1.11669
Rock	L11	Co	3	823.355	25.799
Rock	AV08	Cr	3	0	0
Rock	AV30	Cr	3	0	0
Rock	BAS	Cr	2	343.023	100.424
Rock	CA4	Cr	3	307.369	35.3937
Rock	CC1	Cr	3	511.936	64.6608
Rock	EU	Cr	3	1406.1	114.354
Rock	L11	Cr	3	0	0
Rock	AV08	Cu	3	238617	14384.2
Rock	AV30	Cu	3	308832	9702.91
Rock	BAS	Cu	2	141.197	38.4977
Rock	CA4	Cu	3	28349.8	1660.68
Rock	CC1	Cu	3	4655.29	293.89
Rock	EU	Cu	3	3.39643	1.00304
Rock	L11	Cu	3	64322.9	5053.64
Rock	AV08	Dy	3	0.00683051	0.00161861
Rock	AV30	Dy	3	0.0175332	0.000614226
Rock	BAS	Dy	2	2.77543	0.355761
Rock	CA4	Dy	3	2.20337	0.222626
Rock	CC1	Dy	3	0.998209	0.0957634
Rock	EU	Dy	3	1.87775	0.215494
Rock	L11	Dy	3	0.0175884	0.00498619
Rock	AV08	Er	3	0.00399154	0.000939533
Rock	AV30	Er	3	0.00912486	0.00129587
Rock	BAS	Er	2	1.55868	0.141472
Rock	CA4	Er	3	1.32877	0.137246
Rock	CC1	Er	3	0.724203	0.0757759
Rock	EU	Er	3	1.23626	0.12107
Rock	L11	Er	3	0.0157778	0.00755806
Rock	AV08	Eu	3	0.00242025	0.000684246
Rock	AV30	Eu	3	0.00675934	9.28505e-05
Rock	BAS	Eu	2	0.752658	0.118891
Rock	CA4	Eu	3	0.757439	0.0763792
Rock	CC1	Eu	3	0.244294	0.0267215
Rock	EU	Eu	3	0.359737	0.0385669
Rock	L11	Eu	3	0.00328305	0.000537023
Rock	AV08	Fe	3	247129	17022.6
Rock	AV30	Fe	3	270648	7126.41
Rock	BAS	Fe	2	78353.1	21790.6
Rock	CA4	Fe	3	142036	13032
Rock	CC1	Fe	3	320051	28516.6
Rock	EU	Fe	3	127982	5724.57
Rock	L11	Fe	3	385423	13066
Rock	AV08	Gd	3	0.00927019	0.00252591
Rock	AV30	Gd	3	0.0248932	0.00281686
Rock	BAS	Gd	2	2.4096	0.343984
Rock	CA4	Gd	3	2.352	0.249654
Rock	CC1	Gd	3	0.839698	0.0957781
Rock	EU	Gd	3	1.41942	0.144117
Rock	L11	Gd	3	0.011311	0.00180189
Rock	AV08	Hf	3	0.00269918	0.000574065
Rock	AV30	Hf	3	0.00586712	0.00121288
Rock	BAS	Hf	2	1.68746	0.464922
Rock	CA4	Hf	3	0.85005	0.17185
Rock	CC1	Hf	3	0.234295	0.0190431
Rock	EU	Hf	3	0.351393	0.0464487
Rock	L11	Hf	3	0.0186217	0.012447
Rock	AV08	Hg	3	0.00105682	0.000190029
Rock	AV30	Hg	3	0.000600091	0.000114849
Rock	BAS	Hg	2	0.00016142	8.8905e-06
Rock	CA4	Hg	3	0.000236077	6.71763e-06
Rock	CC1	Hg	3	0.000206444	2.82013e-05
Rock	EU	Hg	3	0.00012493	6.32196e-05
Rock	L11	Hg	3	0.000358703	7.21665e-05
Rock	AV08	Ho	3	0.000999281	0.000316393
Rock	AV30	Ho	3	0.00314706	0.000597149
Rock	BAS	Ho	2	0.479349	0.051899
Rock	CA4	Ho	3	0.391462	0.0371434
Rock	CC1	Ho	3	0.194599	0.0182126
Rock	EU	Ho	3	0.352918	0.0367751
Rock	L11	Ho	3	0.00435783	0.00150954
Rock	AV08	Ir	3	2.518e-06	6.56131e-07
Rock	AV30	Ir	3	5.75067e-06	1.80481e-06
Rock	BAS	Ir	2	2.4876e-05	8.518e-06
Rock	CA4	Ir	3	4.71467e-05	7.43971e-06
Rock	CC1	Ir	3	1.09653e-05	1.26517e-06
Rock	EU	Ir	3	4.60167e-06	4.81852e-07
Rock	L11	Ir	3	1.0001e-05	3.5311e-06
Rock	AV08	La	3	0.0673748	0.0177504
Rock	AV30	La	3	0.163973	0.00718839
Rock	BAS	La	2	3.92933	0.655386
Rock	CA4	La	3	13.707	2.01101
Rock	CC1	La	3	4.14689	0.38163
Rock	EU	La	3	1.35952	0.134794
Rock	L11	La	3	0.0680681	0.0191842
Rock	AV08	Mn	3	999.657	54.4817
Rock	AV30	Mn	3	91.8355	3.40922
Rock	BAS	Mn	2	1952.66	561.052
Rock	CA4	Mn	3	1387.7	151.288
Rock	CC1	Mn	3	449.892	43.325
Rock	EU	Mn	3	5924.19	316.064
Rock	L11	Mn	3	379.792	18.4589
Rock	AV08	Mo	3	0.128242	0.020117
Rock	AV30	Mo	3	0.0627852	0.00303598
Rock	BAS	Mo	2	0.20602	0.0565088
Rock	CA4	Mo	3	0.800029	0.33705
Rock	CC1	Mo	3	1.4355	0.236558
Rock	EU	Mo	3	0.0881685	0.0254608
Rock	L11	Mo	3	0.576422	0.0489929
Rock	AV08	Nd	3	0.0842591	0.0186716
Rock	AV30	Nd	3	0.203597	0.0161316
Rock	BAS	Nd	2	9.3756	1.64365
Rock	CA4	Nd	3	17.4656	1.82365
Rock	CC1	Nd	3	5.31472	0.382932
Rock	EU	Nd	3	3.97203	0.363062
Rock	L11	Nd	3	0.0944741	0.0192893
Rock	AV08	Ni	3	20788.4	830.392
Rock	AV30	Ni	3	8061.53	633.268
Rock	BAS	Ni	2	157.481	44.7781
Rock	CA4	Ni	3	38178.5	4434.51
Rock	CC1	Ni	3	38473.8	2045.58
Rock	EU	Ni	3	1.46146	1.46146
Rock	L11	Ni	3	41467.7	1115.46
Rock	AV08	Pb	3	345.272	58.9816
Rock	AV30	Pb	3	60.1797	2.24529
Rock	BAS	Pb	2	0.51736	0.126407
Rock	CA4	Pb	3	14.9708	1.80084
Rock	CC1	Pb	3	4.82661	0.217895
Rock	EU	Pb	3	0.67213	0.289066
Rock	L11	Pb	3	65.5729	5.11183
Rock	AV08	Pd	3	0.15684	0.0402899
Rock	AV30	Pd	3	0.144888	0.0188851
Rock	BAS	Pd	2	0.00129951	0.000193564
Rock	CA4	Pd	3	0.00492124	0.00024297
Rock	CC1	Pd	3	0.00287969	0.000496943
Rock	EU	Pd	3	0.00112266	7.19448e-05
Rock	L11	Pd	3	0.0183683	0.00114859
Rock	AV08	Pr	3	0.0177846	0.00430063
Rock	AV30	Pr	3	0.040464	0.00208209
Rock	BAS	Pr	2	1.60871	0.262585
Rock	CA4	Pr	3	3.55158	0.345545
Rock	CC1	Pr	3	1.13977	0.0992591
Rock	EU	Pr	3	0.634963	0.0664639
Rock	L11	Pr	3	0.0204679	0.00603896
Rock	AV08	Pt	3	1.53627	0.304848
Rock	AV30	Pt	3	4.33828	1.45928
Rock	BAS	Pt	2	0.0035497	0.000513669
Rock	CA4	Pt	3	0.0275095	0.0097799
Rock	CC1	Pt	3	0.00407264	0.000636316
Rock	EU	Pt	3	0.00176939	0.000549785
Rock	L11	Pt	3	0.289252	0.0286223
Rock	AV08	Rh	3	0.174322	0.0247623
Rock	AV30	Rh	3	0.222448	0.0139484
Rock	BAS	Rh	2	0.000333618	0.000139211
Rock	CA4	Rh	3	0.0197489	0.00086881
Rock	CC1	Rh	3	0.0169691	0.000758572
Rock	EU	Rh	3	0.000598375	0.000141722
Rock	L11	Rh	3	0.0389527	0.00148075
Rock	AV08	Ru	3	0.00292515	0.000458405
Rock	AV30	Ru	3	0.00386095	0.000102612
Rock	BAS	Ru	2	0.000198391	6.141e-05
Rock	CA4	Ru	3	0.00389171	0.00040674
Rock	CC1	Ru	3	0.0243508	0.00173502
Rock	EU	Ru	3	4.74193e-05	7.85635e-06
Rock	L11	Ru	3	0.0020304	5.55164e-05
Rock	AV08	Sm	3	0.0109367	0.00262493
Rock	AV30	Sm	3	0.0280795	0.000833603
Rock	BAS	Sm	2	2.03551	0.351231
Rock	CA4	Sm	3	2.59662	0.267471
Rock	CC1	Sm	3	0.817581	0.0721687
Rock	EU	Sm	3	0.990882	0.0916487
Rock	L11	Sm	3	0.0151291	0.00171413
Rock	AV08	Sr	3	0.861361	0.16575
Rock	AV30	Sr	3	1.46511	0.391069
Rock	BAS	Sr	2	152.598	42.2244
Rock	CA4	Sr	3	199.855	27.345
Rock	CC1	Sr	3	45.838	5.09945
Rock	EU	Sr	3	63.891	4.97766
Rock	L11	Sr	3	1.41446	0.156778
Rock	AV08	Tb	3	0.000868477	0.000276682
Rock	AV30	Tb	3	0.00342283	0.000528211
Rock	BAS	Tb	2	0.377166	0.049541
Rock	CA4	Tb	3	0.317591	0.0349228
Rock	CC1	Tb	3	0.129481	0.0126086
Rock	EU	Tb	3	0.241334	0.0233694
Rock	L11	Tb	3	0.00216372	0.000330679
Rock	AV08	Th	3	0.010599	0.00241041
Rock	AV30	Th	3	0.00796168	0.00572101
Rock	BAS	Th	2	0.23584	0.00402513
Rock	CA4	Th	3	3.17567	0.276394
Rock	CC1	Th	3	1.01	0.128192
Rock	EU	Th	3	0.194342	0.0226575
Rock	L11	Th	3	0.0160998	0.00946113
Rock	AV08	Ti	3	10.7179	0.910093
Rock	AV30	Ti	3	8.80386	0.763588
Rock	BAS	Ti	2	7896.15	2433
Rock	CA4	Ti	3	3375.39	366.318
Rock	CC1	Ti	3	691.514	90.3876
Rock	EU	Ti	3	3208.79	202.142
Rock	L11	Ti	3	14.1839	0.469765
Rock	AV08	Tl	3	0.0390347	0.00308662
Rock	AV30	Tl	3	0.158838	0.00662078
Rock	BAS	Tl	2	0.00787953	0.00121805
Rock	CA4	Tl	3	1.00456	0.081476
Rock	CC1	Tl	3	0.289992	0.0208741
Rock	EU	Tl	3	0.00879233	0.000452124
Rock	L11	Tl	3	0.670546	0.0397091
Rock	AV08	Tm	3	0.000409409	8.65591e-05
Rock	AV30	Tm	3	0.00138489	0.000612208
Rock	BAS	Tm	2	0.185513	0.0152858
Rock	CA4	Tm	3	0.161607	0.0154279
Rock	CC1	Tm	3	0.0973003	0.0103304
Rock	EU	Tm	3	0.151448	0.0142454
Rock	L11	Tm	3	0.00208566	0.000798094
Rock	AV08	U	3	0.00625714	0.00177093
Rock	AV30	U	3	0.00241515	0.000933941
Rock	BAS	U	2	0.110297	0.0337713
Rock	CA4	U	3	1.02638	0.13904
Rock	CC1	U	3	0.294819	0.0330895
Rock	EU	U	3	0.0589648	0.00733188
Rock	L11	U	3	0.010653	0.00314897
Rock	AV08	W	3	0.00103043	0.000313895
Rock	AV30	W	3	0.00112474	4.33935e-05
Rock	BAS	W	2	0.430651	0.135526
Rock	CA4	W	3	0.249056	0.0206287
Rock	CC1	W	3	0.0884807	0.0107208
Rock	EU	W	3	0.106998	0.0137474
Rock	L11	W	3	0.00300716	0.000474591
Rock	AV08	Yb	3	0.00434082	0.000847297
Rock	AV30	Yb	3	0.00818241	0.000805504
Rock	BAS	Yb	2	1.46502	0.132276
Rock	CA4	Yb	3	1.3223	0.122398
Rock	CC1	Yb	3	0.834826	0.0868313
Rock	EU	Yb	3	1.23538	0.126786
Rock	L11	Yb	3	0.0162925	0.00939589
Rock	AV08	Zn	3	3175.35	272.386
Rock	AV30	Zn	3	2509.96	149.807
Rock	BAS	Zn	2	148.761	44.847
Rock	CA4	Zn	3	570.619	52.2666
Rock	CC1	Zn	3	686.224	51.8938
Rock	EU	Zn	3	19.8284	1.42011
Rock	L11	Zn	3	1628.53	128.093
Rock	AV08	Zr	3	7.11928	0.674624
Rock	AV30	Zr	3	6.98825	0.224135
Rock	BAS	Zr	2	94.4842	25.8024
Rock	CA4	Zr	3	42.9984	11.2149
Rock	CC1	Zr	3	18.8697	0.189919
Rock	EU	Zr	3	18.8977	1.21695
Rock	L11	Zr	3	13.8412	0.198833
Non-bio	AV08	Ag	1	0	0
Non-bio	AV30	Ag	1	2.935e-06	0
Non-bio	BAS	Ag	1	4.5474e-05	0
Non-bio	CA4	Ag	1	2.2553e-05	0
Non-bio	CC1	Ag	1	9.364e-06	0
Non-bio	EU	Ag	1	2.9491e-05	0
Non-bio	L11	Ag	1	4.192e-06	0
Non-bio	AV08	Al	1	0.0134664	0
Non-bio	AV30	Al	1	0.0133666	0
Non-bio	BAS	Al	1	0.0752405	0
Non-bio	CA4	Al	1	0.0537748	0
Non-bio	CC1	Al	1	0.0414467	0
Non-bio	EU	Al	1	0.063982	0
Non-bio	L11	Al	1	0.0199076	0
Non-bio	AV08	B	1	0.264474	0
Non-bio	AV30	B	1	0.246755	0
Non-bio	BAS	B	1	0.447954	0
Non-bio	CA4	B	1	0.372452	0
Non-bio	CC1	B	1	0.352791	0
Non-bio	EU	B	1	0.451105	0
Non-bio	L11	B	1	0.310127	0
Non-bio	AV08	Ba	1	0	0
Non-bio	AV30	Ba	1	0	0
Non-bio	BAS	Ba	1	1.4046e-05	0
Non-bio	CA4	Ba	1	3.376e-05	0
Non-bio	CC1	Ba	1	7.4422e-05	0
Non-bio	EU	Ba	1	0	0
Non-bio	L11	Ba	1	7.393e-06	0
Non-bio	AV08	Cd	1	0.00130557	0
Non-bio	AV30	Cd	1	0.00185604	0
Non-bio	BAS	Cd	1	7.866e-06	0
Non-bio	CA4	Cd	1	0.000128652	0
Non-bio	CC1	Cd	1	0.000190573	0
Non-bio	EU	Cd	1	0	0
Non-bio	L11	Cd	1	0.000387023	0
Non-bio	AV08	Ce	1	0	0
Non-bio	AV30	Ce	1	0.000944801	0
Non-bio	BAS	Ce	1	0.00914603	0
Non-bio	CA4	Ce	1	9.6899e-05	0
Non-bio	CC1	Ce	1	0.00167158	0
Non-bio	EU	Ce	1	0	0
Non-bio	L11	Ce	1	0.000641968	0
Non-bio	AV08	Co	1	0.000371577	0
Non-bio	AV30	Co	1	0.00291311	0
Non-bio	BAS	Co	1	0.000439916	0
Non-bio	CA4	Co	1	0.00336971	0
Non-bio	CC1	Co	1	0.00247023	0
Non-bio	EU	Co	1	0.000220975	0
Non-bio	L11	Co	1	0.00843966	0
Non-bio	AV08	Cr	1	0.000116354	0
Non-bio	AV30	Cr	1	0.000124985	0
Non-bio	BAS	Cr	1	0.000172807	0
Non-bio	CA4	Cr	1	0.0001993	0
Non-bio	CC1	Cr	1	0.000226788	0
Non-bio	EU	Cr	1	0.000254375	0
Non-bio	L11	Cr	1	0.000134608	0
Non-bio	AV08	Cu	1	0.161497	0
Non-bio	AV30	Cu	1	0.153416	0
Non-bio	BAS	Cu	1	0.0105784	0
Non-bio	CA4	Cu	1	0.0513948	0
Non-bio	CC1	Cu	1	0.0710974	0
Non-bio	EU	Cu	1	0.000744937	0
Non-bio	L11	Cu	1	0.342073	0
Non-bio	AV08	Dy	1	0	0
Non-bio	AV30	Dy	1	0	0
Non-bio	BAS	Dy	1	0	0
Non-bio	CA4	Dy	1	0	0
Non-bio	CC1	Dy	1	0	0
Non-bio	EU	Dy	1	0	0
Non-bio	L11	Dy	1	0	0
Non-bio	AV08	Er	1	0	0
Non-bio	AV30	Er	1	0	0
Non-bio	BAS	Er	1	9.8e-08	0
Non-bio	CA4	Er	1	0	0
Non-bio	CC1	Er	1	0	0
Non-bio	EU	Er	1	0	0
Non-bio	L11	Er	1	0	0
Non-bio	AV08	Eu	1	0	0
Non-bio	AV30	Eu	1	0	0
Non-bio	BAS	Eu	1	0	0
Non-bio	CA4	Eu	1	1.47e-07	0
Non-bio	CC1	Eu	1	0	0
Non-bio	EU	Eu	1	2.21e-07	0
Non-bio	L11	Eu	1	7.4e-08	0
Non-bio	AV08	Fe	1	0.00439016	0
Non-bio	AV30	Fe	1	0.00402347	0
Non-bio	BAS	Fe	1	0.00110987	0
Non-bio	CA4	Fe	1	0.00335279	0
Non-bio	CC1	Fe	1	0.003074	0
Non-bio	EU	Fe	1	0.0105461	0
Non-bio	L11	Fe	1	0.00441004	0
Non-bio	AV08	Gd	1	0	0
Non-bio	AV30	Gd	1	0	0
Non-bio	BAS	Gd	1	0	0
Non-bio	CA4	Gd	1	0	0
Non-bio	CC1	Gd	1	0	0
Non-bio	EU	Gd	1	0	0
Non-bio	L11	Gd	1	0	0
Non-bio	AV08	Hf	1	4.99e-07	0
Non-bio	AV30	Hf	1	1.45e-06	0
Non-bio	BAS	Hf	1	1.042e-06	0
Non-bio	CA4	Hf	1	3.63e-07	0
Non-bio	CC1	Hf	1	1.632e-06	0
Non-bio	EU	Hf	1	0	0
Non-bio	L11	Hf	1	8.61e-07	0
Non-bio	AV08	Hg	1	0	0
Non-bio	AV30	Hg	1	0	0
Non-bio	BAS	Hg	1	0	0
Non-bio	CA4	Hg	1	0	0
Non-bio	CC1	Hg	1	0	0
Non-bio	EU	Hg	1	0	0
Non-bio	L11	Hg	1	0.000136279	0
Non-bio	AV08	Ho	1	0	0
Non-bio	AV30	Ho	1	0	0
Non-bio	BAS	Ho	1	0	0
Non-bio	CA4	Ho	1	0	0
Non-bio	CC1	Ho	1	0	0
Non-bio	EU	Ho	1	0	0
Non-bio	L11	Ho	1	0	0
Non-bio	AV08	Ir	1	0	0
Non-bio	AV30	Ir	1	0	0
Non-bio	BAS	Ir	1	0	0
Non-bio	CA4	Ir	1	0	0
Non-bio	CC1	Ir	1	0	0
Non-bio	EU	Ir	1	0	0
Non-bio	L11	Ir	1	0	0
Non-bio	AV08	La	1	0	0
Non-bio	AV30	La	1	0	0
Non-bio	BAS	La	1	0	0
Non-bio	CA4	La	1	0	0
Non-bio	CC1	La	1	0	0
Non-bio	EU	La	1	0	0
Non-bio	L11	La	1	0	0
Non-bio	AV08	Mn	1	0.0137496	0
Non-bio	AV30	Mn	1	0.00189346	0
Non-bio	BAS	Mn	1	0.0154118	0
Non-bio	CA4	Mn	1	0.00808279	0
Non-bio	CC1	Mn	1	0.018356	0
Non-bio	EU	Mn	1	0.0462232	0
Non-bio	L11	Mn	1	0.0157983	0
Non-bio	AV08	Mo	1	6.7229e-05	0
Non-bio	AV30	Mo	1	7.3689e-05	0
Non-bio	BAS	Mo	1	0.000115744	0
Non-bio	CA4	Mo	1	9.32e-05	0
Non-bio	CC1	Mo	1	9.3199e-05	0
Non-bio	EU	Mo	1	0.000106515	0
Non-bio	L11	Mo	1	8.0148e-05	0
Non-bio	AV08	Nd	1	0	0
Non-bio	AV30	Nd	1	0	0
Non-bio	BAS	Nd	1	0	0
Non-bio	CA4	Nd	1	0	0
Non-bio	CC1	Nd	1	0	0
Non-bio	EU	Nd	1	0	0
Non-bio	L11	Nd	1	0	0
Non-bio	AV08	Ni	1	0.194728	0
Non-bio	AV30	Ni	1	0.21183	0
Non-bio	BAS	Ni	1	0.00128875	0
Non-bio	CA4	Ni	1	0.273491	0
Non-bio	CC1	Ni	1	0.208655	0
Non-bio	EU	Ni	1	0.0026197	0
Non-bio	L11	Ni	1	1.14976	0
Non-bio	AV08	Pb	1	0.00059758	0
Non-bio	AV30	Pb	1	1.3209e-05	0
Non-bio	BAS	Pb	1	0	0
Non-bio	CA4	Pb	1	0	0
Non-bio	CC1	Pb	1	0	0
Non-bio	EU	Pb	1	0	0
Non-bio	L11	Pb	1	3.6419e-05	0
Non-bio	AV08	Pd	1	1.5623e-05	0
Non-bio	AV30	Pd	1	1.28e-05	0
Non-bio	BAS	Pd	1	3.294e-06	0
Non-bio	CA4	Pd	1	2.917e-06	0
Non-bio	CC1	Pd	1	3.106e-06	0
Non-bio	EU	Pd	1	2.259e-06	0
Non-bio	L11	Pd	1	3.106e-06	0
Non-bio	AV08	Pr	1	0	0
Non-bio	AV30	Pr	1	0	0
Non-bio	BAS	Pr	1	0	0
Non-bio	CA4	Pr	1	0	0
Non-bio	CC1	Pr	1	0	0
Non-bio	EU	Pr	1	0	0
Non-bio	L11	Pr	1	0	0
Non-bio	AV08	Pt	1	2.8336e-05	0
Non-bio	AV30	Pt	1	1.874e-05	0
Non-bio	BAS	Pt	1	9.66e-07	0
Non-bio	CA4	Pt	1	8.694e-06	0
Non-bio	CC1	Pt	1	9.66e-07	0
Non-bio	EU	Pt	1	5.8e-07	0
Non-bio	L11	Pt	1	8.372e-06	0
Non-bio	AV08	Rh	1	0	0
Non-bio	AV30	Rh	1	0	0
Non-bio	BAS	Rh	1	5.35e-07	0
Non-bio	CA4	Rh	1	5.468e-06	0
Non-bio	CC1	Rh	1	7.169e-06	0
Non-bio	EU	Rh	1	0	0
Non-bio	L11	Rh	1	0	0
Non-bio	AV08	Ru	1	0	0
Non-bio	AV30	Ru	1	0	0
Non-bio	BAS	Ru	1	0	0
Non-bio	CA4	Ru	1	3.908e-06	0
Non-bio	CC1	Ru	1	1.0832e-05	0
Non-bio	EU	Ru	1	0	0
Non-bio	L11	Ru	1	0	0
Non-bio	AV08	Sm	1	0	0
Non-bio	AV30	Sm	1	0	0
Non-bio	BAS	Sm	1	0	0
Non-bio	CA4	Sm	1	0	0
Non-bio	CC1	Sm	1	0	0
Non-bio	EU	Sm	1	0	0
Non-bio	L11	Sm	1	0	0
Non-bio	AV08	Sr	1	0.00281333	0
Non-bio	AV30	Sr	1	0.00191945	0
Non-bio	BAS	Sr	1	0.00382655	0
Non-bio	CA4	Sr	1	0.00351931	0
Non-bio	CC1	Sr	1	0.00333132	0
Non-bio	EU	Sr	1	0.00772504	0
Non-bio	L11	Sr	1	0.00325572	0
Non-bio	AV08	Tb	1	0	0
Non-bio	AV30	Tb	1	0	0
Non-bio	BAS	Tb	1	0	0
Non-bio	CA4	Tb	1	0	0
Non-bio	CC1	Tb	1	0	0
Non-bio	EU	Tb	1	0	0
Non-bio	L11	Tb	1	0	0
Non-bio	AV08	Th	1	0	0
Non-bio	AV30	Th	1	0	0
Non-bio	BAS	Th	1	3.6596e-05	0
Non-bio	CA4	Th	1	4.8795e-05	0
Non-bio	CC1	Th	1	0.000109788	0
Non-bio	EU	Th	1	0	0
Non-bio	L11	Th	1	3.6596e-05	0
Non-bio	AV08	Ti	1	0.0327017	0
Non-bio	AV30	Ti	1	0.0302328	0
Non-bio	BAS	Ti	1	0.0328136	0
Non-bio	CA4	Ti	1	0.0356238	0
Non-bio	CC1	Ti	1	0.0362907	0
Non-bio	EU	Ti	1	0.0354813	0
Non-bio	L11	Ti	1	0.0336585	0
Non-bio	AV08	Tl	1	0	0
Non-bio	AV30	Tl	1	9.1524e-05	0
Non-bio	BAS	Tl	1	0	0
Non-bio	CA4	Tl	1	4.911e-05	0
Non-bio	CC1	Tl	1	0	0
Non-bio	EU	Tl	1	8.618e-06	0
Non-bio	L11	Tl	1	9.0647e-05	0
Non-bio	AV08	Tm	1	0	0
Non-bio	AV30	Tm	1	0	0
Non-bio	BAS	Tm	1	3.7e-08	0
Non-bio	CA4	Tm	1	0	0
Non-bio	CC1	Tm	1	0	0
Non-bio	EU	Tm	1	0	0
Non-bio	L11	Tm	1	0	0
Non-bio	AV08	U	1	1.573e-06	0
Non-bio	AV30	U	1	1.414e-06	0
Non-bio	BAS	U	1	5.682e-06	0
Non-bio	CA4	U	1	5.9105e-05	0
Non-bio	CC1	U	1	1.3666e-05	0
Non-bio	EU	U	1	1.203e-06	0
Non-bio	L11	U	1	1.586e-06	0
Non-bio	AV08	W	1	3.339e-06	0
Non-bio	AV30	W	1	2.655e-06	0
Non-bio	BAS	W	1	1.0057e-05	0
Non-bio	CA4	W	1	8.287e-06	0
Non-bio	CC1	W	1	6.155e-06	0
Non-bio	EU	W	1	1.5689e-05	0
Non-bio	L11	W	1	3.58e-06	0
Non-bio	AV08	Yb	1	0	0
Non-bio	AV30	Yb	1	0	0
Non-bio	BAS	Yb	1	7.1e-08	0
Non-bio	CA4	Yb	1	0	0
Non-bio	CC1	Yb	1	0	0
Non-bio	EU	Yb	1	0	0
Non-bio	L11	Yb	1	0	0
Non-bio	AV08	Zn	1	0.0161824	0
Non-bio	AV30	Zn	1	0.0187977	0
Non-bio	BAS	Zn	1	0.00518848	0
Non-bio	CA4	Zn	1	0.00422471	0
Non-bio	CC1	Zn	1	0.012064	0
Non-bio	EU	Zn	1	0.00315297	0
Non-bio	L11	Zn	1	0.057306	0
Non-bio	AV08	Zr	1	6.7485e-05	0
Non-bio	AV30	Zr	1	6.7485e-05	0
Non-bio	BAS	Zr	1	9.2851e-05	0
Non-bio	CA4	Zr	1	4.7356e-05	0
Non-bio	CC1	Zr	1	7.7082e-05	0
Non-bio	EU	Zr	1	1.059e-06	0
Non-bio	L11	Zr	1	5.9819e-05	0

## Sheet: Raw bioleaching data (ppm)
Organism	Rock	Replicate	B	Na	Mg	Al	Si	K	Ca	Ti	P	S	Cr	Mn	Fe	Co	Ni	Cu	Zn	Sr	Zr	Mo	Ru	Rh	Pd	Ag	Cd	Ba	Ce	La	Pr	Nd	Sm	Eu	Gd	Tb	Hf	Dy	Ho	W	Er	Tm	Yb	Ir	Pt	Hg	Tl	Pb	Th
S.desiccabilis	BAS	1	0.430931	1982.45	72.1292	0.0944904	4.36076	612.562	3.42071	0.0318106	1554.23	64.014	0.00175046	0.0292644	0.0788135	3.1026e-05	0.00329247	0.00192544	0.00337226	0.00457468	2.7914e-05	4.6532e-05	3.35e-07	2.49e-07	1.0447e-05	7.6421e-05	0	0	0.000363371	0	0	0	0	7.4e-08	0	0	3.17e-07	0	0	1.7781e-05	7.9e-08	7e-09	7.1e-08	0	4.25e-06	0.00449721	0	3.6604e-05	0.000353763
S.desiccabilis	BAS	2	0.511286	2312.2	82.6943	0.128558	4.85365	693.331	3.716	0.0370954	1621.5	71.9516	0.00117959	0.0249585	0.0777747	0.000115347	0.00592885	0.00479802	0	0.00421582	4.4365e-05	3.0713e-05	0	1.34e-07	8.282e-06	6.1878e-05	0	0	0.00431232	0	0	0	0	0	8.5e-08	0	6.34e-07	0	0	1.235e-05	1.18e-07	0	2.4e-08	0	2.189e-06	0.00272558	0	2.7345e-05	0.000195179
S.desiccabilis	BAS	3	0.484496	2241.05	82.5372	0.111208	4.58191	685.07	3.61511	0.0354609	1538.59	66.7826	0.0043828	0.0273013	0.121588	0.00014614	0.00506164	0.00423632	0	0.003998	5.5083e-05	7.6061e-05	3.573e-06	3.06e-07	5.459e-06	5.7171e-05	0	6.6043e-05	0.00411851	0	0	0	0	1.47e-07	4.2e-08	0	2.72e-07	0	2e-08	1.3637e-05	5.9e-08	0	1.42e-07	0	2.061e-06	0.00122651	0	3.086e-06	0.000109788
Non-bio	BAS	1	0.447954	2050.74	77.1529	0.0752405	3.90558	626.178	3.48246	0.0328136	1321.01	62.766	0.000172807	0.0154118	0.00110987	0.000439916	0.00128875	0.0105784	0.00518848	0.00382655	9.2851e-05	0.000115744	0	5.35e-07	3.294e-06	4.5474e-05	7.866e-06	1.4046e-05	0.00914603	0	0	0	0	0	0	0	1.042e-06	0	0	1.0057e-05	9.8e-08	3.7e-08	7.1e-08	0	9.66e-07	0	0	0	3.6596e-05
S.desiccabilis	EU	1	0.507625	2247.08	81.9005	0.0984537	11.8571	685.236	9.34185	0.0356034	1348.04	63.6516	0.00278098	0.108303	0.0957216	9.6922e-05	0.0055682	0	3.0874e-05	0.007509	8.72e-07	6.4592e-05	1.12e-07	0	6.023e-06	4.4915e-05	0	0	0.00174427	0	0	0	0	7.4e-08	0	0	0	0	0	2.6189e-05	0	7e-09	0	0	2.061e-06	0.000272558	0	0	6.0994e-05
S.desiccabilis	EU	2	0.494308	2159.17	80.0609	0.0611958	11.4668	673.667	8.4817	0.0350178	1243.36	58.4272	0.00039304	0.11848	0.0671046	3.0037e-05	0.00483301	0	0	0.00681605	0	2.3332e-05	0	0	3.859e-06	3.1076e-05	0	0	0.000666192	0	0	0	0	7.4e-08	0	0	4.5e-08	0	0	2.2085e-05	2e-08	1.5e-08	0	0	1.61e-06	0	0	0	0
S.desiccabilis	EU	3	0.4847	2086.82	78.2557	0.0540246	12.3676	647.106	7.63423	0.034794	1183.9	56.6829	0.00298517	0.116922	0.162272	4.9384e-05	0.00335525	0	0	0.00649111	0	7.1711e-05	1.12e-07	0	3.388e-06	2.8746e-05	0	0	0.000787328	0	0	0	0	1.47e-07	0	0	0	0	0	2.0717e-05	0	0	0	0	1.095e-06	0	0	0	0
Non-bio	EU	1	0.451105	2071.72	80.8831	0.063982	8.09787	633.393	8.52655	0.0354813	1134.34	55.9687	0.000254375	0.0462232	0.0105461	0.000220975	0.0026197	0.000744937	0.00315297	0.00772504	1.059e-06	0.000106515	0	0	2.259e-06	2.9491e-05	0	0	0	0	0	0	0	2.21e-07	0	0	0	0	0	1.5689e-05	0	0	0	0	5.8e-07	0	8.618e-06	0	0
S.desiccabilis	CA4	1	0.475856	2177.02	80.7449	0.0627449	4.24106	689.796	3.99474	0.0390761	1514.96	67.2411	0.0028537	0.0088361	0.0884774	0.000679193	0.355382	0.00908664	0	0.00270058	4.343e-05	6.4592e-05	1.12e-07	0	5.082e-06	4.0535e-05	0	0	0	0	0	0	0	0	0	0	1.314e-06	0	0	1.4039e-05	0	0	0	0	2.318e-06	0.000272558	0	0	0
S.desiccabilis	CA4	2	0.427527	1953.31	72.5236	0.062045	3.86411	612.018	3.30319	0.0353182	1373.89	63.5219	0.00114636	0.00656097	0.350251	0.000479917	0.322007	0.000442517	0.000796952	0.00250349	2.6979e-05	5.5891e-05	7.82e-07	0	3.388e-06	2.3295e-05	0	0.000103995	0.0421957	0	1.73e-07	5.88e-07	0	7.4e-08	0	0	1.81e-07	0	0	7.08e-06	2e-08	0	9.5e-08	0	9.66e-07	0	0	0	0.000780717
S.desiccabilis	CA4	3	0.472298	2197.66	82.1522	0.0650947	4.49077	702.914	4.1698	0.0413013	1377.12	60.6906	0.00478538	0.010081	0.140644	0.000709559	0.49173	0.00276946	0	0.00309958	2.2119e-05	6.7228e-05	1.675e-06	0	2.541e-06	2.3807e-05	0	0	0	0	0	0	0	7.4e-08	0	0	2.27e-07	0	0	1.4804e-05	0	0	0	0	3.799e-06	0	0	0	0
Non-bio	CA4	1	0.372452	1878.76	72.8748	0.0537748	3.7043	600.38	3.70377	0.0356238	1195.6	55.5502	0.0001993	0.00808279	0.00335279	0.00336971	0.273491	0.0513948	0.00422471	0.00351931	4.7356e-05	9.32e-05	3.908e-06	5.468e-06	2.917e-06	2.2553e-05	0.000128652	3.376e-05	9.6899e-05	0	0	0	0	1.47e-07	0	0	3.63e-07	0	0	8.287e-06	0	0	0	0	8.694e-06	0	4.911e-05	0	4.8795e-05
S.desiccabilis	CC1	1	0.37367	1918.5	70.0054	0.0316937	3.48381	615.813	8.34992	0.0355423	1329.4	58.6293	0.0150951	0.0383103	0.233971	0.00107004	0.244786	0.0067589	0.00133968	0.00401879	3.3709e-05	0.000187076	3.35e-07	0	3.67e-06	2.1198e-05	7.61e-07	1.8728e-05	0.000569281	0	0	0	0	0	0	0	4.53e-07	0	0	1.7781e-05	0	0	1.89e-07	0	9.66e-07	0.000136279	0	0.000152506	0.000878319
S.desiccabilis	CC1	2	0.409894	2039.81	76.6269	0.0207191	3.58117	661.066	8.0698	0.039356	1358.13	59.156	0.00587935	0.0334033	0.0612608	0.00110001	0.236818	0.00560644	0	0.00353017	7.4215e-05	0.0002178	6.7e-07	0	2.917e-06	1.0342e-05	0	2.7353e-05	0.0130473	0	0	0	0	0	0	0	1.405e-06	0	0	1.07e-05	0	0	0	0	1.03e-06	0	0	0	0.000182981
S.desiccabilis	CC1	3	0.336487	1783.33	66.8755	0.0165871	3.2589	570.458	7.3741	0.0345546	1195.11	54.0423	0.0046126	0.0318949	0.102384	0.000390395	0.217564	0.000610878	0.00728869	0.00826576	3.265e-05	0.000337681	5.58e-07	0	2.823e-06	1.5374e-05	3.552e-06	0.000155011	0.0011386	0	0	0	0	8.11e-07	0	0	5.44e-07	0	0	1.9068e-05	0	7e-09	2.4e-08	0	9.66e-07	0	0	0	9.759e-05
Non-bio	CC1	1	0.352791	1834.66	70.4731	0.0414467	3.56213	595.026	5.49683	0.0362907	1196.91	53.8612	0.000226788	0.018356	0.003074	0.00247023	0.208655	0.0710974	0.012064	0.00333132	7.7082e-05	9.3199e-05	1.0832e-05	7.169e-06	3.106e-06	9.364e-06	0.000190573	7.4422e-05	0.00167158	0	0	0	0	0	0	0	1.632e-06	0	0	6.155e-06	0	0	0	0	9.66e-07	0	0	0	0.000109788
S.desiccabilis	L11	1	0.409894	1908.94	68.0224	0.0166121	3.79244	610.673	3.12677	0.0351959	1305.49	59.3988	0.000162587	0.0220068	0.0437778	0.00426616	1.03516	0.0537201	0.00335747	0.00215278	0.000104693	5.4837e-05	2.23e-07	0	1.318e-06	1.9101e-05	3.2479e-05	6.5304e-05	0.031819	0	0	0	0	0	0	0	1.496e-06	0	0	4.264e-06	0	0	0	0	1.867e-06	0	0	0	0
S.desiccabilis	L11	2	0.338875	1722.76	64.1587	0.0249514	3.14123	540.02	3.00354	0.0340864	1252.38	60.5174	0.00271048	0.0149435	0.0125462	0.00806895	1.15415	0.232799	0.0182129	0.00286319	6.4244e-05	0.000115481	1.12e-07	0	8.564e-06	7.314e-06	0.000301991	0	0.000629855	0	0	0	0	0	0	0	1.36e-06	0	0	6.114e-06	0	0	2.4e-08	0	1.4747e-05	0	7.9477e-05	1.7159e-05	0
S.desiccabilis	L11	3	0.36417	1879.6	70.4803	0.0170739	3.25204	597.816	3.22313	0.0370645	1269.38	60.4739	0.00109773	0.0161416	0.0913915	0.0064775	1.03693	0.0265264	0.0111541	0.00320523	4.0439e-05	9.3727e-05	0	0	2.353e-06	8.945e-06	3.1464e-05	0	0	0	0	0	0	0	0	0	4.99e-07	0	0	3.942e-06	2e-08	0	0	0	3.091e-06	0	0	0	0
Non-bio	L11	1	0.310127	1684.73	64.9315	0.0199076	2.97789	549.19	3.02081	0.0336585	1177.55	56.8224	0.000134608	0.0157983	0.00441004	0.00843966	1.14976	0.342073	0.057306	0.00325572	5.9819e-05	8.0148e-05	0	0	3.106e-06	4.192e-06	0.000387023	7.393e-06	0.000641968	0	0	0	0	7.4e-08	0	0	8.61e-07	0	0	3.58e-06	0	0	0	0	8.372e-06	0.000136279	9.0647e-05	3.6419e-05	3.6596e-05
S.desiccabilis	AV08	1	0.297482	1648.62	59.9503	0.00499179	3.39202	527.57	2.4249	0.032727	1057.92	48.8316	0.000264895	0.00977435	0.0635266	7.1761e-05	0.114333	0.00206144	0	0.00142593	1.676e-05	7.909e-06	0	0	1.788e-06	5.357e-06	4.821e-06	0	0.00102959	0	4.1e-08	0	0	0	0	0	0	0	0	4.666e-06	2e-08	0	0	0	3.864e-06	0	0	0	0.000292769
S.desiccabilis	AV08	2	0.294485	1660.24	60.8515	0.00640205	3.30881	551.669	2.58871	0.0340811	1022.96	46.2403	0.00104751	0.00663272	0.058728	8.2332e-05	0.129484	0.0141103	0	0.00168438	2.4861e-05	2.32e-05	0	0	1.412e-06	2.329e-06	5.7092e-05	0	0	0	0	0	0	7.4e-08	0	0	3.17e-07	0	0	4.505e-06	0	0	0	0	2.447e-06	0	0	0	7.3192e-05
S.desiccabilis	AV08	3	0.301646	1589.06	60.0793	0.00632717	3.26292	526.077	2.52478	0.0330782	1012.89	46.6729	0.00219199	0.0108242	0.539198	0.000211388	0.25226	0.0168182	0.00204817	0.00173416	6.6051e-05	7.6589e-05	0	0	7.341e-06	5.59e-06	7.0541e-05	0.000108678	0.10527	0	0	0	0	7.4e-08	0	0	9.97e-07	0	0	4.546e-06	0	0	0	0	8.372e-06	0	0	6.241e-05	0
Non-bio	AV08	1	0.264474	1577.57	61.542	0.0134664	2.882	524.103	2.819	0.0327017	998.177	48.0697	0.000116354	0.0137496	0.00439016	0.000371577	0.194728	0.161497	0.0161824	0.00281333	6.7485e-05	6.7229e-05	0	0	1.5623e-05	0	0.00130557	0	0	0	0	0	0	0	0	0	4.99e-07	0	0	3.339e-06	0	0	0	0	2.8336e-05	0	0	0.00059758	0
S.desiccabilis	AV30	1	0.2791	1508.84	57.1834	0.00919773	2.87697	510.225	2.72547	0.0318871	984.765	45.6996	9.2148e-05	0.00146498	0.218987	0.00170343	0.250143	0.0163367	0.00266279	0.00136918	4.486e-06	1.6213e-05	0	0	1.976e-06	1.7703e-05	0.00011977	0.000137759	0.106071	0	5.5e-08	0	0	0	0	0	4.5e-08	0	0	2.735e-06	0	0	0	0	3.864e-06	0	0	0	0.000304968
S.desiccabilis	AV30	2	0.256808	1536.7	58.569	0.00700108	2.75944	525.38	2.75755	0.0311335	985.697	45.3131	0.000114965	0.00148261	0.213128	0.00101022	0.176275	0.0179508	0.00012996	0.00142487	1.433e-05	6.8547e-05	0	0	2.353e-06	1.1647e-05	6.9018e-05	0	0.00417908	0	0	0	0	0	0	0	0	0	0	3.097e-06	0	0	0	0	5.216e-06	0	0	0	4.8795e-05
S.desiccabilis	AV30	3	0.258789	1495.4	56.3882	0.00645199	2.70622	513.274	2.81363	0.0303551	954.816	45.3254	0.000684326	0.0022616	0.0254469	0.00330928	0.305247	0.0183634	0.00624104	0.00222627	5.1469e-05	4.64e-05	0	0	1.3459e-05	1.86e-07	0.000762513	2.2424e-05	0.0337583	0	0	0	0	7.4e-08	0	0	9.97e-07	0	0	2.856e-06	0	0	0	0	1.7194e-05	0	0	0	0
Non-bio	AV30	1	0.246755	1518.5	58.1098	0.0133666	2.60843	518.387	2.81637	0.0302328	885.518	43.8069	0.000124985	0.00189346	0.00402347	0.00291311	0.21183	0.153416	0.0187977	0.00191945	6.7485e-05	7.3689e-05	0	0	1.28e-05	2.935e-06	0.00185604	0	0.000944801	0	0	0	0	0	0	0	1.45e-06	0	0	2.655e-06	0	0	0	0	1.874e-05	0	9.1524e-05	1.3209e-05	0
Rock	AV08	1	-1.45634	-83.0545	300.808	107.71	28.9447	27.9873	111.935	12.4951	-1517.19	288508	-4.18409	1079.41	251931	161.351	20492	244136	3465.02	1.17507	7.24862	0.14891	0.00374108	0.210798	0.101638	26.0058	93.4801	0.254952	0.235111	0.079346	0.0213416	0.0984419	0.0121166	0.00299306	0.0123545	0.00135254	0.00370293	0.00894608	0.00152586	0.00165822	0.0048511	0.00056702	0.00478857	3.743e-06	1.85343	0.00139033	0.0445847	460.066	0.013866
Rock	AV08	2	-1.49315	-2.33294	231.922	41.5706	31.876	15.6015	55.5938	10.1702	-1290.44	245565	-5.16888	895.482	215538	150.105	19521.4	211406	2630.96	0.79729	5.89151	0.0880135	0.00215511	0.127073	0.133605	20.8382	72.0929	-0.337515	0.105109	0.0324452	0.00922397	0.0472507	0.00591654	0.00105751	0.00426308	0.000394241	0.00171458	0.00365069	0.000432099	0.000715229	0.00211468	0.000268583	0.00270155	1.498e-06	0.926739	0.00104789	0.0339188	264.354	0.00589546
Rock	AV08	3	-0.0483454	-97.3527	311.76	66.6125	86.9295	15.2325	86.711	9.48857	-1667.46	313287	-4.51643	1024.08	273917	174.1	22351.8	260308	3430.09	0.611722	8.21772	0.147803	0.00287926	0.185095	0.235278	28.5673	96.3846	-0.202722	0.277184	0.090333	0.0227882	0.107085	0.0147769	0.00321017	0.011193	0.000858648	0.00268003	0.00789474	0.00103988	0.00071785	0.00500883	0.000392625	0.00553236	2.313e-06	1.82862	0.000732228	0.0386004	311.396	0.0120357
Rock	AV30	1	-0.939024	-104.018	683.49	51.9766	65.9429	11.6197	699.165	10.2839	-2126.65	354715	-3.69838	85.0348	284766	375.757	9316.78	326741	2777.08	0.995506	7.21567	0.0607529	0.0037459	0.201897	0.141941	58.6834	100.332	-0.340648	0.503674	0.176363	0.0441993	0.225448	0.0279434	0.00668908	0.0304965	0.00319113	0.00486839	0.0186686	0.00297504	0.00118808	0.00892384	0.00095422	0.00819573	5.764e-06	5.84398	0.000450981	0.169412	64.6315	0.00443589
Rock	AV30	2	-0.456353	-45.8297	515.197	48.2892	63.2595	11.8783	575.03	8.38997	-1778.51	334832	-3.40928	95.6604	265288	310.103	7580.04	306351	2258.88	1.15823	7.20908	0.0588462	0.0037713	0.216387	0.11375	38.8047	84.2282	-0.322061	0.398478	0.151462	0.0370023	0.172114	0.0267085	0.0066456	0.0225975	0.00443129	0.00828094	0.0165594	0.00425658	0.00104169	0.0114631	0.00259284	0.00957088	2.618e-06	1.42021	0.000523333	0.146648	57.4438	0.0191515
Rock	AV30	3	-1.06018	-103.348	563.95	69.5329	49.9816	17.3781	638.178	7.73773	-1783.74	328610	-4.19601	94.8115	261891	296.25	7287.78	293405	2493.92	2.24158	6.53999	0.0687566	0.00406565	0.249061	0.178971	44.7337	89.7023	-0.179012	0.459528	0.164093	0.0401903	0.213228	0.0295866	0.00694333	0.0215856	0.00264606	0.00445204	0.0173714	0.00220956	0.00114445	0.00698762	0.000607612	0.00678063	8.87e-06	5.75064	0.000825959	0.160454	58.4637	0.000297678
Rock	BAS	1	-1.5118	8669.1	32509.9	44901	800.064	919.605	51130.9	5463.15	264.139	119.82	242.599	1391.61	56562.5	36.1215	112.703	102.7	103.914	110.373	68.6817	0.149511	0.000136981	0.000194407	0.00110595	-0.31684	4.85659	29.8252	11.8878	3.27394	1.34613	7.73196	1.68428	0.633766	2.06562	0.327625	1.22254	2.41967	0.42745	0.295125	1.4172	0.170227	1.33274	1.6358e-05	0.00406337	0.000170311	0.00666149	0.390953	0.239865
Rock	BAS	2	-1.57028	13260.2	39365.6	61561.9	1960.66	1583.83	79023	10329.2	491.031	133.886	443.448	2513.71	100144	70.2852	202.259	179.695	193.608	194.822	120.287	0.262529	0.000259801	0.00047283	0.00149308	-0.371633	10.4148	51.3892	20.9576	4.58471	1.8713	11.0193	2.38674	0.871549	2.75358	0.426707	2.15238	3.13119	0.531248	0.566177	1.70015	0.200799	1.59729	3.3394e-05	0.00303603	0.00015253	0.00909758	0.643767	0.231815
Rock	CC1	1	-0.432451	290.694	6089.15	10098.9	491.263	2891.7	12919.9	549.787	73.0582	196724	427.802	388.102	273778	835.147	35168.7	4079.69	590.137	39.316	19.0754	1.14618	0.0218188	0.0155683	0.00213758	1.81433	39.7317	92.0438	10.7603	3.65941	0.989105	4.91984	0.738024	0.218692	0.723392	0.116913	0.271892	0.878248	0.172947	0.0733805	0.632584	0.0830151	0.709897	1.0485e-05	0.00341465	0.000256745	0.276378	4.43449	0.913362
Rock	CC1	2	-0.444023	68.1122	6709.19	10774.4	442.626	3064.58	14661	665.193	98.2698	234977	468.949	428.179	314313	896.639	38038.2	4840	700.29	42.3086	19.0434	1.25598	0.0235618	0.0171649	0.0026782	1.53173	47.2604	131.101	12.3386	3.88201	1.10317	4.94387	0.753062	0.216469	0.766036	0.116832	0.220762	0.928887	0.180059	0.0828477	0.665462	0.0915161	0.792822	9.054e-06	0.00345825	0.000159196	0.262619	4.858	0.852669
Rock	CC1	3	0.48732	274.191	9180.23	15366.1	835.307	4294.68	16588.6	859.562	129.245	290008	639.057	533.396	372062	993.523	42214.6	5046.17	768.244	55.8895	18.4903	1.90435	0.0276717	0.0181741	0.00382329	2.22548	59.1902	125.357	15.0803	4.89925	1.32705	6.08046	0.961657	0.297722	1.02967	0.154698	0.21023	1.18749	0.230792	0.109214	0.874561	0.11737	1.00176	1.3357e-05	0.00534503	0.00020339	0.330977	5.18734	1.26398
Rock	CA4	1	-1.55106	13081.4	30187	60495.7	1012.29	12915.2	38715.9	4049.38	951.056	97328.2	337.48	1606.46	160989	799.187	45673.1	30820.1	653.301	221.19	48.0232	0.418109	0.00444781	0.019725	0.00528898	10.1329	20.8639	383.137	44.9936	16.3316	4.08939	20.5324	3.01091	0.865022	2.74362	0.370225	0.941993	2.52159	0.445939	0.286744	1.54092	0.186331	1.51524	5.0921e-05	0.015704	0.000226303	1.14516	17.503	3.59763
Rock	CA4	2	-1.78089	8658.61	21084.9	41104.8	541.659	9517.59	26089.7	2789.66	595.092	70631.9	236.833	1097.29	117065	527.505	30324.2	25191.9	473.887	145.577	59.4171	0.509936	0.00309948	0.0182561	0.00446227	8.39244	14.5515	278.83	32.5638	9.75534	2.90681	14.2225	2.09639	0.609728	1.88794	0.251511	1.09088	1.77456	0.320485	0.215674	1.07185	0.133257	1.09536	3.2795e-05	0.0199062	0.00023298	0.862926	11.4866	2.65543
Rock	CA4	3	-1.13907	13254.9	28602.2	60448.2	800.819	12534.7	37519.2	3287.12	732.313	86849.7	347.795	1459.36	148054	682.791	38538.2	29037.5	584.669	232.797	21.5549	1.47204	0.00412782	0.0212655	0.00501247	8.62476	19.5138	376.059	29.0633	15.0339	3.65854	17.6418	2.68256	0.797566	2.42443	0.331035	0.517272	2.31397	0.407962	0.24475	1.37353	0.165233	1.3563	5.7724e-05	0.0469182	0.000248947	1.00559	15.9228	3.27395
Rock	EU	1	-1.41393	2023.05	36410	45870.1	1652.35	306.725	57244.1	3055.43	122.308	2192.22	1415.31	5717.44	128819	12.6477	4.38438	5.11458	20.8246	57.8188	17.3204	0.0628363	3.4108e-05	0.000855332	0.00120904	-0.366356	11.7247	24.6119	4.28204	1.16755	0.542993	3.42605	0.84805	0.292302	1.2064	0.206791	0.287419	1.56433	0.296932	0.08646	1.04498	0.129791	1.04934	5.289e-06	0.00280252	0.000204263	0.00831488	1.25019	0.163208
Rock	EU	2	-1.33798	2023.06	34262.4	46513	910.569	348.434	57797.1	2961.51	122.184	2057.86	1203.58	5510.24	117675	11.4973	-1.88387	3.43418	17.0268	60.095	18.081	0.0625793	6.1305e-05	0.000573508	0.000979808	-0.316821	13.6957	25.8592	4.99358	1.29158	0.597831	3.83046	0.962812	0.361025	1.35777	0.231338	0.325047	1.77826	0.339603	0.101435	1.20334	0.146244	1.17918	3.673e-06	0.00157881	0	0.00836601	0.375193	0.181396
Rock	EU	3	-0.698753	2596.68	40121.2	56197.4	1248.37	410.395	70200.4	3609.42	145.64	2628.77	1599.39	6544.9	137452	15.271	-2.0317	1.64054	21.6336	73.7592	21.2917	0.13909	4.6845e-05	0.000366286	0.00117912	-0.24393	15.3274	31.4306	6.09678	1.61942	0.764066	4.65959	1.16179	0.425883	1.69408	0.285872	0.441715	2.29066	0.42222	0.133098	1.46048	0.178308	1.47761	4.843e-06	0.000926834	0.000170527	0.0096961	0.391009	0.238424
Rock	L11	1	0.632768	-71.3319	505.559	60.3898	717.684	15.3746	114.068	13.5868	614.155	336684	-8.67185	416.015	405272	868.318	43574.9	72318.7	1546.88	1.7252	13.7793	0.549302	0.00192017	0.0395393	0.0167619	13.7163	70.4028	-0.520673	0.359008	0.106431	0.0323353	0.131789	0.0177924	0.00401418	0.0145929	0.00157902	0.00676976	0.0159001	0.00280128	0.00205811	0.0103568	0.00125272	0.00838874	1.6742e-05	0.268212	0.000333217	0.625965	61.133	0.00456074
Rock	L11	2	1.22648	-68.2458	455.337	58.7764	452.357	5.97921	91.3494	15.1107	544.367	265347	-5.61607	367.85	360779	778.952	39779.6	54970.7	1459.07	1.22277	14.2124	0.508438	0.00207397	0.0361455	0.0177495	11.7474	61.1318	-0.590313	0.169969	0.0483088	0.0125897	0.0673352	0.011928	0.00223611	0.0109593	0.00272373	0.0435065	0.0269442	0.00737643	0.00349564	0.0307084	0.00368133	0.035009	8.454e-06	0.345877	0.000248414	0.635917	59.8175	0.0348569
Rock	L11	3	0.289286	-97.1212	494.199	53.0242	637.303	6.74994	115.119	13.8543	181.848	316723	-6.83945	355.509	390218	822.796	41048.5	65679.2	1879.65	1.29543	13.532	0.671525	0.00209706	0.0411733	0.0205936	13.9237	68.9385	-0.237512	0.167974	0.0494649	0.0164786	0.0842981	0.0156669	0.00359886	0.00838078	0.00218841	0.00558901	0.00992083	0.00289579	0.00346771	0.00626814	0.00132292	0.00547961	4.807e-06	0.253666	0.000494478	0.749756	75.7683	0.00888173
[truncated: 1 more columns]
